# Supplementary material for: High Temperature Alters Phenology, Seed Development and Yield in Three Rice Varieties
Source: Plants (Basel). 2023 Feb 2;12(3):666. doi: 10.3390/plants12030666 (PMC9921536; doi:10.3390/plants12030666)
Supplement: Supplementary file 1 [file plants-12-00666-s001.zip]

Archive with 1 entries (1 files):
- plants-2161525-supplementary.pdf
